# Supplementary material for: Uncovering the Potential Link Between Polychlorinated Biphenyls and Cardiovascular Diseases: A Comprehensive Analysis
Source: Toxics. 2025 Jan 22;13(2):71. doi: 10.3390/toxics13020071 (PMC11860408; doi:10.3390/toxics13020071)
Supplement: Supplementary file 1 [file toxics-13-00071-s001.zip]

Archive with 1 entries (1 files):
- toxics-3409569-supplementary.pdf
